# Supplementary material for: Effect of Scanning Strategy on Thermal Stresses and Strains during Electron Beam Melting of Inconel 625: Experiment and Simulation
Source: Materials (Basel). 2023 Jan 3;16(1):443. doi: 10.3390/ma16010443 (PMC9822210; doi:10.3390/ma16010443)
Supplement: Supplementary file 1 [file materials-16-00443-s001.zip]

Archive with 1 entries (1 files):
- materials-2095348-supplementary.mov
